# Supplementary material for: Binaural localization of musical pitch using interaural time differences in congenital amusia
Source: PLoS One. 2018 Sep 21;13(9):e0204397. doi: 10.1371/journal.pone.0204397 (PMC6150538; doi:10.1371/journal.pone.0204397)
Supplement: S1 File — Used for Figs 4 & 5. (XLSX) [file pone.0204397.s001.xlsx]

## Sheet: exp1
	Group	Gender	Age	Handedness	mbea_scale	mbea_contour	mbea_interval	mbea_rhythm	mbea_metric	mbea_memory	MBEA_AVG	1A	20	50	150	250	500	1B	noise	0	1	5	10	varied
1	A	M	24	R	18	19	20	20	21	24	20.33		53.0152	42.5794	37.1512	17.8966	32.2523		20.2247	22.9499	16.1911	18.5797	30.9148	16.5221
2	A	F	25	R	23	24	21	21	19	26	22.33		117.254	91.4183	117.498	90.0714	116.077		82.3039	90.8326	103.524	94.9756	96.6421	79.9367
3	A	F	27	R	21	24	20	25	17	30	22.83		80.7835	116.497	75.5466	87.4798	108.052		10.213	38.7551	44.0314	14.1268	10.81	10.3471
4	A	M	29	R	18	20	21	26	18	29	22		71.1609	78.2564	94.4195	58.3202	53.441		54.0143	62.8869	77.6561	72.6818	104.986	53.3275
5	A	F	30	R	22	22	23	24	16	29	22.67		55.4	31.2402	34.1872	35.9013	23.5099		16.5224	12.4517	18.2991	15.1508	17.0533	16.3887
6	A	M	26	R	22	19	22	26	29	29	24.5		54.2684	27.6335	35.4132	39.0833	32.2118		23.1206	41.9441	27.841	21.3637	39.2759	31.8441
7	A	F	25	R	24	22	23	21	18	29	22.83		80.9603	111.151	102.056	64.8947	85.8458		31.5232	40.2723	54.692	62.8344	59.369	52.2727
8	A	F	24	R	25	24	24	24	16	22	22.5		31.5324	48.0117	48.4738	39.5829	43.1718		30.4585	28.9086	30.9884	27.4381	27.3825	22.2536
9	A	F	24	R	15	20	17	25	20	29	21		33.4765	41.5688	24.1237	31.4569	30.2171		23.1172	30.8024	34.2875	36.5817	27.2947	33.7779
10	A	M	29	R	25	24	21	18	18	29	22.5		48.8808	34.7865	26.8395	26.4775	17.76		13.0874	14.9408	16.1428	20.9383	32.3302	16.5275
1	C	F	23	R	29	29	27	30	30	28	28.8333		63.8678	22.5656	20.6484	21.1312	24.5274		27.7217	59.0117	74.3764	62.0461	70.4654	51.2976
2	C	M	24	R	29	29	26	29	29	27	28.1667		28.5453	30.0009	24.4031	25.0409	22.0304		15.5435	24.2008	21.6769	27.1057	28.4592	24.5016
3	C	F	27	R	26	25	25	28	24	28	26		19.4845	18.9177	16.7668	12.1356	12.351		21.4261	21.1512	24.9251	25.388	27.4903	28.8395
4	C	F	25	R	24	25	25	26	20	28	24.6667		30.7127	19.3148	31.7181	22.8105	28.2521		5.66178	18.0441	12.246	15.7483	23.2033	15.6
5	C	F	25	R	28	28	28	29	29	27	28.1667		54.4532	35.3573	27.5423	20.6035	24.918		9.11767	21.3395	21.5788	22.5963	12.1983	23.3007
6	C	F	26	R	25	26	28	28	29	30	27.6667		48.4587	55.6466	62.5022	45.7125	60.5416		34.538	61.2869	39.6926	44.4411	55.8775	40.7694
7	C	M	26	R	27	28	25	27	24	29	26.6667		66.7169	63.9417	74.0664	78.3009	65.8542		48.1924	48.3038	66.42	53.5535	81.4217	61.2681
8	C	M	24	R	27	30	30	29	29	30	29.1667		51.3818	47.4849	52.3401	61.5556	40.446		10.2836	13.3129	21.5954	21.725	20.1541	25.7781
9	C	F	25	R	27	28	25	23	18	29	25		53.2934	38.5643	43.8736	35.0377	42.2702		18.5045	14.8888	17.6577	20.8774	29.2861	17.6247
10	C	M	23	R	26	26	26	29	29	25	26.75		59.3863	79.874	67.8498	82.5886	77.5061		46.2588	69.5305	63.286	59.9561	92.9875	50.896
