# Supplementary material for: Binaural localization of musical pitch using interaural time differences in congenital amusia
Source: PLoS One. 2018 Sep 21;13(9):e0204397. doi: 10.1371/journal.pone.0204397 (PMC6150538; doi:10.1371/journal.pone.0204397)
Supplement: S2 File — Used for Figs 6 & 7. (XLSX) [file pone.0204397.s002.xlsx]

## Sheet: exp2
	Group	Gender	Age	Handedness	mbea_scale	mbea_contour	mbea_interval	mbea_rhythm	mbea_metric	mbea_memory	MBEA_AVG	2A	pitch_const_acc	pitch_varied_acc	pitch_const_rt	pitch_varied_rt	location_const_acc	location_varied_acc	location_const_rt	location_varied_rt	2B	pitch_const_acc	pitch_varied_acc	pitch_const_rt	pitch_varied_rt	location_const_acc	location_varied_acc	location_const_rt	location_varied_rt
1	A	M	24	R	18	19	20	20	21	24	20.33		0.85	0.85	0.6787	0.7826	0.85	0.875	0.5626	0.6669		0.75	0.625	0.8498	0.7387	0.85	0.75	0.5854	0.5976
2	A	F	25	R	23	24	21	21	19	26	22.33		0.625	0.675	1.3422	0.9824	0.725	0.725	1.2566	0.7971		0.4	0.45	1.3211	1.7207	0.5	0.6	1.2379	1.0456
3	A	F	27	R	21	24	20	25	17	30	22.83		0.55	0.35	2.4355	3.0528	0.8	0.85	2.6461	2.6899		0.525	0.475	2.5451	2.8696	0.925	0.875	2.8848	3.0227
4	A	M	29	R	18	20	21	26	18	29	22		0.75	0.475	1.0297	1.1663	0.625	0.75	0.9338	1.1373		0.5	0.5	1.0012	1.0334	0.725	0.65	1.1207	0.9772
5	A	F	30	R	22	22	23	24	16	29	22.67		0.675	0.7	2.2502	2.0526	0.725	0.575	1.2766	1.228		0.725	0.65	1.947	2.2157	0.65	0.625	1.7443	1.7925
6	A	M	26	R	22	19	22	26	29	29	24.5		0.475	0.575	1.1513	1.5522	0.925	0.925	0.8761	0.909		0.575	0.575	1.109	1.2358	0.675	0.8	1.2243	1.2098
7	A	F	25	R	24	22	23	21	18	29	22.83		0.4	0.6	2.7195	2.1513	0.675	0.7	2.4484	2.5361		0.65	0.6	2.467	2.6017	0.75	0.75	2.8658	2.726
8	A	F	24	R	25	24	24	24	16	22	22.5		0.75	0.65	2.508	2.0192	0.925	0.9	1.7173	1.6052		0.7	0.725	1.776	1.7732	0.8	0.8	2.1217	1.9988
9	A	F	24	R	15	20	17	25	20	29	21		0.625	0.75	2.9948	3.0708	0.725	0.725	3.4402	4.0844		0.7	0.7	2.7174	2.8553	0.775	0.75	2.1215	2.1931
10	A	M	29	R	25	24	21	18	18	29	22.5		0.825	0.7	1.4498	1.3691	0.95	0.95	2.111	2.0743		0.7	0.5333	0.7555	2.2981	0.9333	0.9333	1.4921	1.7741
1	C	F	23	R	29	29	27	30	30	28	28.8333		0.75	0.75	1.4524	2.3354	0.9	0.925	1.2092	1.2424		0.75	0.825	2.2369	2.1618	0.925	0.9	0.826	0.9718
2	C	M	24	R	29	29	26	29	29	27	28.1667		0.825	0.675	1.6676	1.4692	1	0.975	2.3149	2.0766		0.75	0.775	1.8281	2.7311	0.925	0.875	1.5186	1.6846
3	C	F	27	R	26	25	25	28	24	28	26		0.925	0.95	0.9316	0.5997	0.925	0.925	1.0238	1.1951		0.95	0.9	1.2831	1.2885	0.95	0.8	1.2854	1.1113
4	C	F	25	R	24	25	25	26	20	28	24.6667		0.55	0.725	1.6627	1.9937	0.95	0.825	2.5658	2.4716		1	0.95	1.0936	1.3267	1	0.975	1.8268	1.82
5	C	F	25	R	28	28	28	29	29	27	28.1667		0.975	0.975	1.1972	1.1106	0.95	0.975	1.4291	1.5643		0.675	0.6	1.4781	2.0862	0.825	0.85	1.6689	1.7835
6	C	F	26	R	25	26	28	28	29	30	27.6667		0.825	0.75	1.1824	0.8844	0.875	0.95	0.6087	0.5636		0.975	1	1.4451	1.7691	0.825	0.875	0.9035	1.6672
7	C	M	26	R	27	28	25	27	24	29	26.6667		0.85	0.6	2.0128	2.3543	0.725	0.8	2.1098	2.8442		0.9	0.85	1.2876	1.2498	0.975	0.975	0.6347	0.7953
8	C	M	24	R	27	30	30	29	29	30	29.1667		0.725	0.725	2.816	2.3422	0.875	0.95	1.7616	1.3744		0.7	0.775	1.9612	2.776	0.85	0.875	1.7564	1.4652
9	C	F	25	R	27	28	25	23	18	29	25		0.65	0.725	1.329	2.1966	0.8	0.85	0.6915	0.7587		0.725	0.775	2.765	2.9885	0.9	0.775	1.6831	1.6349
10	C	M	23	R	26	26	26	29	29	25	26.75		0.775	0.725	2.8515	2.3675	0.95	0.975	1.0941	1.2381		0.725	0.775	1.7982	2.5136	0.9	0.875	1.0446	1.0741
